# Supplementary material for: Quantum Chemical Studies on the Prototropic and Acid/Base Equilibria for 2-Aminopyrrole in Vacuo—Role of CH Tautomers in the Design of Strong Brønsted Imino N-Bases
Source: Molecules. 2025 May 9;30(10):2112. doi: 10.3390/molecules30102112 (PMC12113883; doi:10.3390/molecules30102112)
Supplement: Supplementary file 1 [file molecules-30-02112-s001.zip]

Archive with 1 entries (1 files):
- molecules-3620990-supplementary.pdf
